# Supplementary material for: Cost of Acute Malnutrition Treatment Using a Simplified or Standard Protocol in Diffa, Niger
Source: Nutrients. 2023 Sep 1;15(17):3833. doi: 10.3390/nu15173833 (PMC10490076; doi:10.3390/nu15173833)
Supplement: Supplementary file 1 [file nutrients-15-03833-s001.zip]

Archive with 1 entries (1 files):
- nutrients-2526923-supplementary.pdf
